# Supplementary material for: Investigation of the Relevance of CYP3A4 Inhibition on the Pharmacokinetics of the Novel P2X3 Antagonist Filapixant: Results of In Vitro Explorations and a Fixed-Sequence Clinical Trial with Itraconazole in Healthy Volunteers
Source: Int J Mol Sci. 2025 Oct 20;26(20):10177. doi: 10.3390/ijms262010177 (PMC12564180; doi:10.3390/ijms262010177)
Supplement: Supplementary file 1 [file ijms-26-10177-s001.zip]

Archive with 1 entries (1 files):
- ijms-3852254-supplementary.pdf
